# Supplementary material for: An Updated Review of Hypotheses Regarding Bat Attraction to Wind Turbines
Source: Animals (Basel). 2022 Jan 31;12(3):343. doi: 10.3390/ani12030343 (PMC8833423; doi:10.3390/ani12030343)
Supplement: Supplementary file 1 [file animals-12-00343-s001.zip]

Archive with 1 entries (1 files):
- animals-1491363-supplementary.csv
