# Supplementary material for: An Updated Review of Hypotheses Regarding Bat Attraction to Wind Turbines
Source: Animals (Basel). 2022 Jan 31;12(3):343. doi: 10.3390/ani12030343 (PMC8833423; doi:10.3390/ani12030343)
Supplement: Supplementary file 1 [file animals-12-00343-s001.zip › animals-1491363-supplementary.csv]

Citation No.	Original research?	Directly related to attraction hypotheses? (Y/N)	Indirectly related to attraction hypotheses? (Y/NA)	Attraction Hypothesis	Predictions	Type	Region	Quantified Response	Species Mentioned (Y/N)	Species	Results Species-Specific	Result
5	Y	Y	NA	Light/Noise	Bat fatalities associated with lighting, weather, season, blade movement	Technical Report	North America	Bat Mortalities	Y	Lasiurus borealis, Lasiurus cinereus, Perimyotis subflavus, Lasionycteris noctivagans, Myotis lucifugus, Eptesicus fuscus, Myotis septentrionalis	Y	Bat mortalities not correlated with turbine lights or anemometers, greater fatalities on low wind speeds and before/after storm fronts
17	Y	Y	NA	Foraging/Light	Bats attracted to lights at wind turbines and moving blades, and activity related to weather	Peer-reviewed Journal Article	North America	Bat Behavior	N	NA	N	Bats approached moving and nonmoving blades; mortalities increased with blade speed; insect activity was related to bat activity; aviation lighting did not affect incidence of foraging bats around turbines
18	Y	N	Y	Roosting	Wind speed and blade rotation speed influence the way bats interact with wind turbines	Peer-reviewed Journal Article	North America	Bat Behavior; Bat Activity	N	NA	Pooled	Greater bat activity during low wind speeds and greater moon illumination. Bats potentially orienting to blades using vision during low wind speeds similar to roost trees.
19	Y	N	Y	Not Specified	Fatality risk is seasonal coinciding with migration; changes in behavior during migration periods	Peer-reviewed Journal Article	North America	Bat Behavior/Seasonality of Activity	N	NA	N	Longer activity events with multiple bats in July/September so greater investigative behavior correlating with migration
21	N	Y	NA	Foraging/Light	NA	Peer-reviewed Journal Article	North America	Bat Mortalities	Y	Lasiurus borealis, Perimyotis subflavus, Lasiurus cinereus, Eptesicus fuscus, Lasionycteris noctivagans, Lasiurus seminolus, Lasiurus blossevillii, Tadarida brasiliensis, Myotis lucifugus	Pooled	Bat mortalities increased with low wind speeds (<6 m/sec) and before/after storm fronts; broader patterns of collisions dictated by weather, prey abundance, or other factors; light had no effect
22	N	Y	NA	Multiple (Synthesis)	NA	Book Chapter	North America	NA	NA	NA	NA	Multiple (Synthesis)
28	Y	Y	NA	Light	Weather and differences among turbines are related to bat mortality	Technical Report	North America	Bat Mortalities	Y	Lasiurus borealis, Perimyotis subflavus, Lasiurus cinereus, Eptesicus fuscus, Lasionycteris noctivagans, Lasiurus seminolus	Y	Lights had no effect on fatalities, turbine height positively associated with bat fatalities, weather not associated with fatalities
33	N	Y	NA	Multiple (Synthesis)	NA	Peer-reviewed Journal Article	Worldwide	NA	NA	NA	NA	Multiple (Synthesis)
35	Y	Y	NA	Foraging/Noise	Bats attracted to wind turbines for foraging or noise	Technical Report	Europe	Bat Activity, Behavior, and Mortalities	N	6 species; Not listed	Pooled	Bats frequently hunted insects near rotors; bats likely not attracted to turbine due to noise
36	Y	Y	NA	Noise	Bats are attracted to turbines due to ultrasound	Technical Report	North America	Ultrasound from Turbines	N	N	Pooled	Not much ultrasound emitted from turbine so likely ultrasound emissions do not play significant role in attracting bats
37	Y	Y	NA	Foraging/Noise	Bats are attracted to turbines due to ultrasound or insects are attracted	Graduate Student Thesis	Europe	Theoretical	N	N	NA	Ultrasound likely not attracting bats; turbine colors attract insects
38	Y	Y	NA	Foraging/Noise	Bats are not attracted to moving turbine blades; bats may be attracted to light (but not experimentally tested)	Peer-reviewed Journal Article	Europe	Bat Activity	Y	Nyctalus noctula	Y	Bats could be attracted to insects which are attracted to light but no feeding buzzes recorded; all turbines lit; bats only approached turbines when not spinning or low speeds and calm weather
39	N	Y	NA	Mating	Bats attracted to wind turbines due to mating	Peer-reviewed Journal Article	North America	Existing Literature	N	NA	NA	Used existing literature to propose mating attraction behavior surrounding tallest tree as potential attraction hypothesis
40	N	N	Y	Roosting	Bats select old stands of trees for roosts	Peer-reviewed Journal Article	North America	Bat Behavior; Habitat Selection	Y	Lasionycteris noctivagans, Myotis lucifugus	Y	Not specific to wind energy, bats selected old growth to roost; activity greater in old growth stands
41	N	N	Y	Roosting	No predictions listed; using meta-analysis to assess general patterns in selection of roost tree and stands	Peer-reviewed Journal Article	North America	Bat Behavior; Habitat Selection	N	NA	N	Not specific to wind energy, bats select tall trees to roost
42	Y	N	Y	Mating	Swarming promotes group cohesion and is related to roost switching	Peer-reviewed Journal Article	Europe	Bat Activity	Y	Nyctalus leisleri	Y	Swarming initiates group cohesion at roost sites
43	Y	Y	NA	Foraging/Roosting	Bats are roosting and/or foraging at wind turbines	Peer-reviewed Journal Article	North America	Bat Behavior	Y	Lasiurus borealis, Lasiurus cinereus, Lasionycteris noctivagans, Perimyotis subflavus, Nycteceius humeralis, Tadarida brasiliensis	NA	Feces on turbine structure indicates roosting and/or foraging in close proximity
44	Y	Y	NA	Foraging	Bats attracted to wind turbines because they perceive the smooth turbine surface to be water	Graduate Student Thesis	North America	Bat Behavior	Y	Not listed	N	Bats approach turbines similarly to water and echoes similar
45	Y	Y	NA	Foraging	Turbine color attract insects	Peer-reviewed Journal Article	Europe	Nocturnal Insect Activity	N	Insects	NA	Insects attracted to typical wind turbine paint color
46	Y	N	Y	Foraging	Melitaea trivia: Aggregations will occur on a subset of all possible summits; Individuals will exhibit high summit fidelity; Female summit residency time will be less than that of males; Summit elevation will predict aggregation density better than summit proximity to larval patches.	Peer-reviewed Journal Article	North America	Distribution, Density, Survival moths	N	Insects	NA	Moths display hilltopping behavior
50	Y	Y	NA	Foraging	Bats are eating insects and flies on the surface of wind turbines	Peer-reviewed Journal Article	Europe	Bat Behavior	Y	Pipistrellus pygmaeus, Nyctalus noctula, Eptesicus nilssonii, Vespertilio murinus	NA	Stomach content indicated several insect species that likely were captured on or near wind turbine, insects and flies can be detected on wind turbines
51	Y	Y	NA	Foraging/Mating	Bats feeding at wind turbines	Peer-reviewed Journal Article	Europe	Bat Behavior and Bat Activity	N	Pipistrellus pipistrellus, Pipistrellus pygmaeus, Barbastela barbastellus, Nyctalus Noctula, Vespertilio murinus	Pooled	Insects swarms at turbine, bats present and foraging (as indicated by feeding buzzes) and using social calls potentially for mating
53	N	Y	NA	NA	NA	Peer-reviewed Journal Article	Europe	Bat and Insect Activity	N	NA	N	Bat mortality coincides with weather conditions known to increase insect movement
54	Y	N	Y	Foraging	Bats change foraging behavior in response to seasonal availability of migratory moths and document alterations in echolocation call parameters that are consistent with optimizing prey detection	Peer-reviewed Journal Article	North America	Bat Activity	Y	Tadarida brasiliensis	Y	Bats change foraging behavior based on prey abundance
55	Y	N	Y	Foraging/Roosting	No predictions listed; Documented timing of migration, roosting and foraging ecology during migration, stopover duration and departure direction	Peer-reviewed Journal Article	North America	Bat Behavior, Stopover Duration	Y	Lasionycteris noctivagans	Y	Migrating bats forage at stopover sites for 1-2 days typically
57	Y	N	Y	Foraging	Spring migrants will stay at stopover sites for multiple days to refuel, length of stay will correlate with temperature, fat stores, and sex.	Peer-reviewed Journal Article	North America	Bat Behavior	Y	Lasionycteris noctivagans	Y	Bats used stopover site for feeding along migratory route; extended stopovers associated with lower ambient temperature
58	Y	N	Y	Foraging	Bats feed on insects during migration	Peer-reviewed Journal Article	Europe	Bat Behavior	Y	Pipistrellus nathusii	Y	Used combination of fat reserves and feeding along migratory route
59	Y	Y	NA	Foraging/Roosting	Bats forage and roost on wind turbines at sea	Peer-reviewed Journal Article	Europe	Bat Behavior	Y	Pipistrellus pygmaeus, Pipistrellus nathusii, Myotis daubentonii, Myotis dasycneme, Nyctalus leisleri, Nyctalus Noctula, Eptesicus nilssonii, Eptesicus serotinus, Vespertilio murinus, Plecotus auritus	Some pooled	Bats roosting on wind turbines at sea; bats foraging during migration
62	Y	Y	NA	Foraging	Bats attracted to tall structures during migration for foraging	Peer-reviewed Journal Article	North America	Bat Activity	Y	Lasiurus noctivagans, Lasiurus cinereus	Y	Bats attracted to tall structures for purpose other than foraging
63	Y	Y	NA	Foraging	Bats attracted to wind turbines for feeding.	Peer-reviewed Journal Article	North America	Bat Behavior	Y	Lasiurus cinereus, Lasiurus borealis	Stomach contents Y, acoustics N	Stomach contents indicated bats foraging when killed at turbines
64	Y	N	Y	Foraging/Light	Bat migration is affected by artificial light at night; attraction is due to increased insects or phototaxis	Peer-reviewed Journal Article	Europe	Bat Activity	Y	Pipistrellus nathusii	Y	Greater activity when light was on likely due to positive phototaxis and not feeding activity
65	Y	Y	NA	Foraging	Bat activity greater at turbine nacelle heights because bats foraging at that height	Peer-reviewed Journal Article	North America	Bat Activity	Y	Lasionycteris noctivagans, Lasiurus cinereus	Y	Feeding buzzes nor greater at nacelle heights to 30 m or ground level so likely not attracted to wind turbines to feed
70	Y	Y	NA	Foraging	Bats attracted to wind turbines for feeding.	Peer-reviewed Journal Article	North America	Insect taxa by visual identification	Y	Lasiurus cinereus	Y	Foraging by gleaning and potentially by aerial capture by turbines
72	Y	N	Y	Foraging	Bats perceive any extended echo-acoustically smooth surface as water	Peer-reviewed Journal Article	Europe	Bat Behavior	Y	Miniopterus schreibersii, Myotis daubentonii, Myotis myotis, Rhinolophus ferrumequinum	Y	Bats attracted to echo-acoustic smooth surfaces similarly to water
73	Y	N	Y	Foraging	Bats approach smooth, horizontal surfaces similarly to water	Peer-reviewed Journal Article	Europe	Bat Behavior	Y	Myotis emarginatus, Myotis myotis, Myotis mystacinus, Myotis nattereri, Plecotus auritus, Barbastella barbastellus, Myotis schreibersii, Nyctalus leisleri, Pipistrellus kuhlii, Pipistrellus pipistrellus, Hypsugo savii	Y	Bats responded to echo-acoustic surfaces similarly to water
81	Y	Y	NA	Mating	Mating behavior increases mortality risk at wind turbines	Peer-reviewed Journal Article	North America	Bat Physiology	Y	Lasionycteris noctivagans, Lasiurus borealis, Lasiurus cinereus	Y	Spermatozoa were present in the cauda epididymides of 89% adult and 50% of juvenile male�L. cinereus, 100% of both adult and juvenile male�L. borealis, and 67% and 32% of adult and juvenile male�Ln. noctivagans; Spermatozoa were observed in the uterus of a single female L. cinereus found on 22 September 2008 beneath a turbine in New York. We also noted what may have been sperm in a uterine gland …
84	Y	N	Y	Light	Migratory bats are attracted to red or warm-white LED	Peer-reviewed Journal Article	Europe	Bat Activity	Y	Pipistrellus pygmaeus, Pipistrellus nathusii	Y	Bat activity increased with red lights but not warm white lights
86	Y	N	Y	Light	LED lights reduce bat activity	Peer-reviewed Journal Article	Europe	Bat Activity	Y	Rhinlophus hipposideros�and�Myotis�spp	Y	LED lights reduced bat activity
91	Y	Y	NA	Light	Bats attracted to aviation lighting	Peer-reviewed Journal Article	North America	Bat Mortalities	Y	Lasiurus borealis, Lasiurus cinereus, Perimyotis subflavus, Nycticeius humeralis, Tadarida brasiliensis	Y	Red aviation light not potential cause of bat fatalities at wind turbines
92	Y	Y	NA	Olfaction	NA	Presentation on graduate student thesis	North America	Ongoing	Ongoing	NA	Ongoing	Ongoing
